# Supplementary material for: Vaccine Hesitancy Phenomenon Evolution during Pregnancy over High-Risk Epidemiological Periods—“Repetitio Est Mater Studiorum”
Source: Vaccines (Basel). 2023 Jul 5;11(7):1207. doi: 10.3390/vaccines11071207 (PMC10384756; doi:10.3390/vaccines11071207)
Supplement: Supplementary file 1 [file vaccines-11-01207-s001.zip]

Archive with 2 entries (2 files):
- S1 Questionnaire addressed to pregnant women.pdf
- S2 Study FLow.pdf
